# Supplementary material for: Bioactive-Guided Phytochemical Investigations, In Vitro and In Silico Alpha-Glucosidase Inhibition of Two Vietnamese Medicinal Plants Dicranopteris linearis and Psychotria adenophylla
Source: Pharmaceuticals (Basel). 2023 Sep 5;16(9):1253. doi: 10.3390/ph16091253 (PMC10538207; doi:10.3390/ph16091253)
Supplement: Supplementary file 1 [file pharmaceuticals-16-01253-s001.zip]

Archive with 1 entries (1 files):
- pharmaceuticals-2574291-supplementary.pdf
